# Supplementary material for: Effect of the Microstructure of Carbon Supports on the Oxygen Reduction Properties of the Loaded Non-Noble Metal Catalysts
Source: Nanomaterials (Basel). 2025 Aug 29;15(17):1327. doi: 10.3390/nano15171327 (PMC12430596; doi:10.3390/nano15171327)
Supplement: Supplementary file 1 [file nanomaterials-15-01327-s001.zip]

Archive with 1 entries (1 files):
- nanomaterials-3744640-supplementary.pdf
